# Supplementary material for: Uncertainty Meets Disordered Eating and Body Image: A Transdiagnostic Network Study Across Depressive, Anxiety and Anorexia Nervosa Symptoms Including a Control Group
Source: Nutrients. 2026 Apr 27;18(9):1370. doi: 10.3390/nu18091370 (PMC13165212; doi:10.3390/nu18091370)
Supplement: Supplementary file 1 [file nutrients-18-01370-s001.zip]

Archive with 1 entries (1 files):
- nutrients-4233008-supplementary.pdf
